# Supplementary material for: Dynamic transitions of initiator binding coordinate the replication of the two chromosomes in Vibrio cholerae
Source: Nat Commun. 2025 Jan 8;16:485. doi: 10.1038/s41467-024-55598-9 (PMC11711613; doi:10.1038/s41467-024-55598-9)
Supplement: Supplementary file 4 — Supplementary Data 1 [file 41467_2024_55598_MOESM4_ESM.xlsx]

## Sheet: Supp Data 1
					RctB ChIPseq enrichment factor
Chromosome	Peak summit position	Locus context	site type	Discovered in	wt	∆crtS	RctB-L651P	RctB-L651P, ∆crtS	∆dam	RctB-L651P, ∆dam
Chr1	547255	VC2373, CDS	39m-like	this study	2.12285	1.82883	1.56599	1.01389	1.42151	1.31274
Chr1	1134355	VC1802-VC1803, intergenic	N / S	this study	3.19119	20.6497	5.94121	6.23333	2.82126	8.52132
Chr1	1188134	VC1757, CDS	39m-like	this study	3.11557	2.70341	1.73619	1.44118	2.60215	1.46873
Chr1	1312502	VC1643, CDS	39m-like	this study	6.85668	8.21812	2.22657	1.36957	2.33786	1.64961
Chr1	1335897	VC1624, CDS	39m-like	this study	3.03449	3.91204	1.54925	1.13043	2.08054	1.49375
Chr1	1974161	VC1042-VC1043, intergenic	N / S	this study	2.30141	10.9812	2.09257	2.26389	2.40966	2.19535
Chr1	2267454	VC0764-VC0765, intergenic	crtS	1	4.37162	NA	2.65259	NA	2.46963	2.4114
Chr1	2398355	VC0643, CDS	39m-like	this study	5.11127	9.0295	1.47383	1	2.81402	1.11206
Chr2	3414	ori2	29/39m, iteron, ssDNA-ATCA	2	58.2969	646.193	9.16486	13.2682	98.1472	2.48721
Chr2	38465	VCA0029, CDS	iteron	1	2.17717	2.31615	1.41329	0.840206	1.53336	1.50402
Chr2	799599	VCA0849, CDS	39m-like	this study	3.28138	5.1978	1.52966	1.06716	2.18868	1.50772
Chr2	959185	VCA1003, CDS	iteron	1	2.63089	2.86874	1.60953	1.11184	1.51412	1.71718
Chr2	1027217	VCA1073, CDS	iteron	1	3.26316	7.11185	2.48	2.93103	1.70687	1.86777
Chr2	1030315	VCA1074-VCA1075, intergenic	39m	1	8.58253	17.8674	1.51716	1.19474	7.17325	1.50433
1	Baek, J. H. & Chattoraj, D. K. Chromosome I controls chromosome II replication in Vibrio cholerae. PLoS genetics 10, e1004184, doi:10.1371/journal.pgen.1004184 (2014).
2	Egan, E. S. & Waldor, M. K. Distinct replication requirements for the two Vibrio cholerae chromosomes. Cell 114, 521-530, doi:10.1016/S0092-8674(03)00611-1 (2003).
