# Supplementary material for: Dynamic transitions of initiator binding coordinate the replication of the two chromosomes in Vibrio cholerae
Source: Nat Commun. 2025 Jan 8;16:485. doi: 10.1038/s41467-024-55598-9 (PMC11711613; doi:10.1038/s41467-024-55598-9)
Supplement: Supplementary file 8 — Supplementary Software [file 41467_2024_55598_MOESM8_ESM.zip]

Archive with 3 entries (1 files):
- NCOMMS-24-05351B Supplementary Software/482965_2_data_set_10036673_s4bq1b/
- NCOMMS-24-05351B Supplementary Software/482965_2_data_set_10036673_s4bq1b/Supplementary Software/
- NCOMMS-24-05351B Supplementary Software/482965_2_data_set_10036673_s4bq1b/Supplementary Software/ChIP-seq analysis Workflow.docx
