# Supplementary material for: Dynamic transitions of initiator binding coordinate the replication of the two chromosomes in Vibrio cholerae
Source: Nat Commun. 2025 Jan 8;16:485. doi: 10.1038/s41467-024-55598-9 (PMC11711613; doi:10.1038/s41467-024-55598-9)
Supplement: Supplementary file 10 — Source Data [file 41467_2024_55598_MOESM10_ESM.xlsx]

## Sheet: Fig 1c
E.coli wt	crtS	VC0643	VC1042-VC1043	VC1624	VC1643	VC1757	VC1803	VC2373
0.043951	0.538874	0.039411	0.095946	0.087662	0.07052	0.048551	0.088753	0.066198
0.070377	0.576596	0.071773	0.0959866	0.078499	0.103173	0.054425	0.061544	0.042243
0.0475822	0.526965		0.0878788
0.11974	0.381888		0.084456

## Sheet: Fig 1d
wt	VC0643 inactivated	VC1042-aph-VC1043	VC1643 inactivated
0.842246	1.2236	0.926316	0.787843
0.864418	1.22808	0.891273	0.809037
	1.2489	0.892947	0.869606
		0.922438

## Sheet: Fig 1e
wt	ΔrctB
13.3654	13.1323
21.0386	15.2103
17.4181	27.5165
	30.0898

## Sheet: Fig 4b
1 crtS (wt)				2 crtS strain
ori1	VC783 (crtS-wt)	ori2		ori1 (crtS-ori1)	VC783 (crtS-wt)	ori2
1	1	1		2	2	3
2	2	2		2	2	2
2	1	2		2	2	3
2	2	2		1	1	2
2	1	1		1	1	2
2	2	2		2	2	2
2	2	2		1	1	2
2	1	2		2	2	3
2	2	1		1	1	2
2	1	1		2	2	3
2	2	2		2	2	3
2	2	2		2	1	2
1	1	1		1	1	3
2	1	2		2	2	2
2	2	2		1	1	2
1	1	1		1	1	2
2	2	2		2	2	3
2	2	2		1	1	2
2	2	1		1	1	2
2	2	2		1	1	2
1	1	1		1	1	3
2	2	2		2	2	3
2	2	2		2	2	4
1	1	1		2	2	3
2	1	2		2	2	3
2	2	1		2	2	3
1	1	1		1	1	2
2	2	2		2	2	3
1	1	1		2	2	4
2	2	2		1	1	3
2	2	1		1	1	1
2	1	2		2	2	3
2	1	2		1	1	1
2	2	1		2	1	2
2	2	2		1	1	2
2	1	2		2	2	4
1	1	1		2	1	3
2	2	1		1	1	2
2	1	1		2	2	3
2	1	1		2	2	3
2	2	1		2	2	2
2	1	1		2	2	4
2	2	1		1	1	2
2	1	1		2	1	4
2	2	2		2	2	3
1	1	1		2	2	2
2	2	1		2	2	2
2	2	2		2	2	2
2	1	1		2	2	2
2	2	2		2	2	3
2	2	2		2	2	4
2	2	1		2	2	4
2	2	2		1	1	2
2	2	2		2	1	3
2	2	2		1	1	2
2	1	2		2	2	2
2	1	2		2	2	2
2	2	2		2	2	3
2	1	1		2	2	3
1	1	1		2	1	4
1	1	1		2	2	2
2	2	2		2	2	4
2	2	2		2	1	2
2	2	2		2	1	2
2	2	1		2	2	3
2	2	2		2	2	3
2	2	2		2	2	3
2	2	2		2	1	2
2	2	2		2	2	4
2	2	2		2	1	2
2	2	1		2	2	4
2	1	1		2	2	3
2	2	2		1	1	2
2	2	2		2	2	3
1	1	1		1	1	3
2	1	2		2	2	3
2	2	2		1	1	1
2	1	1		2	1	2
2	2	2		2	2	2
2	1	2		2	2	4
2	1	2		1	1	2
2	2	1		2	2	2
2	2	2		2	2	3
2	2	2		2	2	4
2	1	2		2	2	4
2	1	2		2	2	3
2	1	2		2	1	4
1	1	1		2	2	4
2	2	1		2	2	2
1	1	1		2	2	3
1	1	1		2	2	2
2	2	2		2	2	3
2	2	2		1	1	2
1	1	1		2	2	4
1	1	1		2	2	2
2	2	1		2	2	2
2	2	1		2	2	3
1	1	1		2	2	2
2	1	1		1	1	2
2	1	1		2	2	3
1	1	1		2	2	4
1	1	1		1	1	3
2	2	2		2	2	3
1	1	1		1	1	2
2	1	1		2	2	3
2	2	1		2	2	3
2	1	2		2	2	3
2	1	1		2	2	3
2	2	2		2	2	4
2	2	2		2	2	4
2	2	2		2	2	4
2	2	2		1	1	2
2	2	2		2	2	2
2	1	2		2	2	3
2	2	2		1	1	1
2	2	2		2	1	2
2	2	2		1	1	2
1	1	1		2	2	2
2	1	2		2	2	4
1	1	1		2	2	3
1	1	1		1	1	1
1	1	1		2	2	2
1	1	1		2	2	3
2	2	1		2	2	4
2	2	2		2	2	4
2	2	1		2	2	3
1	1	1		2	2	3
2	2	1		2	1	2
2	2	2		2	2	4
2	2	2		1	1	2
2	1	1		2	2	4
2	2	1		2	2	2
2	1	1		1	1	2
2	1	2		2	1	2
2	2	2		1	1	2
2	2	2		2	1	2
2	2	2		2	1	2
2	1	1		2	1	3
2	1	1		2	2	3
2	1	1		2	2	3
1	1	1		2	2	4
2	1	1		1	1	2
1	1	1		2	2	3
2	1	2		2	1	3
2	1	1		2	2	2
2	2	2		1	1	1
1	1	1		2	2	3
1	1	1		2	2	3
2	2	1		2	2	2
2	2	2		2	2	4
2	1	1		1	1	2
2	2	1		2	2	3
2	1	1		2	1	2
2	1	1		2	2	2
2	2	1		2	2	4
2	1	2		2	1	2
2	2	2		1	1	2
2	2	2		2	1	4
2	2	2		2	2	2
2	2	1		2	2	2
2	2	2		2	1	3
1	1	1		2	2	3
1	1	1		2	2	3
2	1	1		2	2	3
2	2	2		2	2	4
2	2	2		2	2	2
2	1	1		1	1	2
2	2	2		2	2	2
2	2	2		2	2	4
2	1	1		2	2	3
1	1	1		1	1	2
2	2	2		1	1	2
1	1	1		1	1	2
1	1	1		2	2	2
2	2	2		1	1	1
2	1	1		2	2	2
2	1	1		1	1	2
2	2	2		2	2	3
1	1	1		2	2	4
1	1	1		2	2	3
1	1	1		2	2	2
2	2	2		2	2	3
2	1	1		2	1	2
2	2	2		1	1	1
2	2	2		2	2	4
2	1	1		1	1	2
2	1	2		2	2	3
2	1	1		1	1	2
2	1	2		1	1	2
2	1	2		1	1	2
1	1	1		1	1	2
2	2	2		2	2	2
2	1	2		2	2	3
2	1	1		2	2	3
1	1	1		1	1	1
2	2	2		2	2	2
2	2	2		1	1	2
2	2	2		2	2	4
1	1	1		1	1	2
2	2	2		2	1	2
2	1	1		1	1	2
2	1	1		1	1	2
2	2	2		2	2	3
2	1	2		1	1	2
1	1	1		2	2	2
2	2	2		2	2	2
2	1	2		1	1	2
2	2	2		2	2	3
2	1	2		2	1	3
1	1	1		1	1	2
2	2	2		1	1	1
2	2	2		1	1	1
2	2	2		2	2	4
2	1	1		2	2	4
2	1	2		1	1	2
2	2	2		2	2	2
2	1	2		2	2	3
2	1	2		2	2	3
2	2	1		1	1	2
2	2	2		1	1	1
1	1	1		1	1	2
2	2	2		1	1	1
2	2	2		1	1	2
1	1	1		2	1	2
1	1	1		2	2	2
2	2	2		1	1	2
2	1	2		2	2	2
2	1	2		1	1	1
2	1	2		1	1	1
2	2	2		2	2	3
2	1	1		2	2	2
2	1	1		2	2	3
2	1	1		2	2	4
2	2	2		2	2	2
2	2	2		1	1	2
2	2	2		2	2	2
2	2	2		1	1	2
2	2	1		2	2	3
1	1	1		1	1	2
2	2	2		2	2	2
2	2	1		1	1	2
2	2	1		2	2	3
2	2	2		2	2	2
1	1	1		2	2	4
1	1	1		2	2	3
2	2	1		2	2	2
2	2	2		2	2	4
2	2	2		1	1	2
2	2	1		1	1	2
2	2	2		2	2	4
2	2	1		1	1	2
2	1	1		2	2	2
2	1	2		1	1	2
2	1	1		2	1	2
2	1	1		2	2	2
2	2	2		2	2	3
2	2	2		2	2	4
2	2	1		2	2	2
2	2	1		1	1	2
2	2	1		2	2	3
1	1	1		2	2	2
2	1	1		1	1	2
1	1	1		2	1	3
2	2	2		2	2	2
1	1	1		2	2	3
2	2	1		2	2	2
1	1	1		2	2	3
2	1	1		1	1	2
1	1	1		1	1	1
2	2	2		1	1	2
1	1	1		1	1	2
2	2	2		2	2	3
2	1	1		2	2	4
2	2	1		1	1	2
2	2	1		1	1	1
1	1	1		2	1	2
2	2	2		1	1	2
2	1	1		2	2	2
2	2	2		1	1	2
2	1	1		2	1	3
1	1	1		1	1	2
2	2	2		2	1	3
2	2	2		1	1	2
1	1	1		2	2	2
1	1	1		2	2	2
2	2	1		1	1	2
1	1	1		2	2	2
2	1	2		2	2	2
2	2	2		2	2	4
2	1	1		1	1	2
1	1	1		1	1	1
1	1	1		2	2	4
2	1	1		2	2	3
2	1	1		2	2	2
1	1	1		1	1	2
2	2	2		2	1	3
2	1	1		1	1	2
2	1	2		2	2	4
2	1	2		1	1	1
2	2	2		2	2	3
2	2	2		1	1	1
2	1	1		1	1	2
2	2	2		1	1	1
2	2	2		1	1	2
2	2	2		2	2	2
2	2	2		1	1	2
2	2	2		2	2	3
2	1	1		1	1	2
2	1	1		1	1	2
2	1	2		2	2	4
1	1	1		2	2	3
1	1	1		2	2	4
2	2	2		1	1	2
1	1	1		2	2	2
2	1	2		1	1	2
2	2	2		2	2	3
1	1	1		2	2	3
2	2	2		2	2	2
1	1	1		2	2	2
1	1	1		2	2	3
1	1	1		2	2	2
1	1	1		2	2	2
2	1	1		2	2	2
1	1	1		2	2	4
2	1	2		1	1	2
2	1	1		2	2	3
2	2	2		2	2	4
1	1	1		1	1	2
1	1	1		2	2	3
2	2	2		1	1	2
1	1	1		2	1	3
2	2	2		2	2	2
2	2	1		2	2	4
2	2	2		1	1	2
2	1	1		2	2	3
2	1	1		2	2	3
2	1	1		1	1	1
1	1	1		1	1	2
1	1	1		2	2	3
1	1	1		2	2	3
2	2	1		1	1	2
2	2	2		2	1	2
2	1	1		2	2	2
2	2	2		1	1	1
2	2	2		2	2	3
2	2	1		2	1	3
2	2	1		2	2	3
2	2	2		2	2	3
1	1	1		1	1	2
1	1	1		2	2	2
2	2	1		1	1	2
2	1	1		2	2	2
2	1	1		2	2	2
2	2	2		2	2	3
2	1	1		1	1	2
2	2	2		2	2	3
2	2	2		2	1	2
2	2	1		1	1	2
2	2	1		2	2	2
2	2	2		2	2	3
2	1	1		2	2	4
2	2	1		1	1	2
1	1	1		2	2	4
2	2	1		2	1	3
2	2	1		2	2	3
2	1	2		1	1	1
1	1	1		1	1	1
1	1	1		1	1	2
1	1	1		1	1	2
2	1	1		1	1	2
2	1	1		1	1	2
2	1	1		1	1	2
2	2	2		2	2	2
2	1	2		2	2	3
2	2	2		2	2	2
2	2	2		2	1	2
1	1	1		2	1	3
2	1	1		1	1	2
2	2	2		2	2	3
2	2	1		2	2	2
2	1	2		2	1	3
2	2	2		2	2	2
1	1	1		1	1	2
2	1	2		2	1	2
2	1	2		2	2	2
2	2	2		2	2	3
1	1	1		1	1	2
2	2	1		2	2	2
2	2	1		2	2	2
2	2	2		2	2	4
1	1	1		2	2	4
2	1	1		1	1	2
2	2	2		2	2	2
1	1	1		1	1	2
2	2	2		2	2	2
2	2	2		1	1	2
1	1	1		2	2	2
2	1	2		2	2	3
1	1	1		2	2	2
2	2	2		2	2	4
1	1	1		2	2	2
1	1	1		2	2	3
2	2	2		2	2	2
2	2	1		2	2	3
2	2	2		1	1	2
2	2	2		2	2	2
2	2	1		2	2	4
2	2	2		1	1	2
2	1	2		1	1	2
1	1	1		1	1	2
1	1	1		2	2	3
1	1	1		2	1	2
1	1	1		2	2	2
2	2	2		2	2	3
2	1	1		2	2	3
2	1	1		2	2	3
2	2	2		1	1	2
2	2	1		2	2	2
2	2	2		1	1	2
1	1	1		2	2	3
2	1	1		2	1	2
2	1	1		2	2	3
2	2	1		2	2	3
2	1	1		2	2	2
2	1	2		2	2	2
2	1	1		1	1	2
1	1	1		2	2	2
2	1	1		2	2	3
1	1	1		1	1	2
1	1	1		2	2	2
2	2	2		1	1	2
2	1	1		2	2	4
2	1	2		2	2	4
2	2	2		2	2	3
1	1	1		1	1	1
1	1	1		1	1	2
2	1	1		2	2	4
2	1	1		2	1	2
2	1	1		2	2	3
2	2	1		2	2	2
1	1	1		1	1	2
2	2	1		2	2	3
2	1	1		1	1	2
2	1	1		2	1	2
2	1	1		2	2	2
2	1	1		2	2	3
2	2	2		2	2	4
2	1	2		2	2	4
1	1	1		1	1	2
1	1	1		2	2	2
2	2	2		1	1	2
2	1	1		2	2	2
2	2	2		2	2	4
2	2	2		1	1	2
2	1	2		1	1	2
2	1	1		2	2	2
2	2	2		1	1	1
2	2	1		1	1	2
1	1	1		1	1	2
2	1	1		2	2	2
1	1	1		1	1	1
2	1	1		2	2	2
2	2	1		2	1	3
1	1	1		2	2	3
2	1	2		2	2	2
2	1	2		2	2	3
2	1	2		2	2	3
2	1	2		2	2	2
2	2	2		1	1	2
2	2	2		1	1	2
2	2	2		1	1	2
2	1	1		2	2	3
1	1	1		2	2	2
2	2	1		2	2	2
2	2	1		2	2	3
2	2	1		1	1	2
2	1	2		2	2	2
2	2	2		1	1	2
2	2	1		2	2	2
2	1	2		1	1	2
2	1	2		2	1	2
1	1	1		1	1	2
2	1	1		2	1	2
2	2	2		1	1	2
2	2	1		2	2	2
2	1	1		2	2	2
2	1	1		2	1	2
1	1	1		2	2	4
2	1	1		2	2	3
2	1	1		2	2	4
2	1	1		2	1	2
2	2	2		2	2	3
1	1	1		2	2	2
1	1	1		2	1	3
2	2	1		1	1	2
2	2	2		1	1	2
2	1	1		1	1	2
2	1	2		2	2	4
2	2	2		2	2	4
2	2	2		1	1	2
2	2	2		2	2	3
2	1	2		2	2	3
2	2	2		2	1	2
2	2	2		2	2	3
2	2	2		2	2	2
2	2	2		2	1	4
2	1	2		2	2	2
2	1	1		1	1	2
2	2	1		1	1	2
1	1	1		2	2	3
2	1	2		1	1	2
2	2	2		2	2	4
2	1	1		2	1	3
2	2	2		1	1	2
2	2	1		1	1	2
2	1	1		2	2	4
2	1	2		1	1	2
2	1	1		1	1	2
2	2	2		2	1	2
2	1	2		2	2	3
2	1	2		2	2	2
2	2	2		1	1	2
2	2	2		2	2	2
1	1	1		2	2	3
1	1	1		2	2	3
2	2	1		2	2	3
2	1	1		1	1	2
1	1	1		2	1	3
2	2	1		2	2	3
2	1	2		2	2	4
2	2	2		2	2	3
2	1	1		2	2	4
2	1	1		2	2	4
2	1	1		2	2	2
2	1	1		2	2	2
2	2	1		1	1	2
2	2	1		2	1	2
1	1	1		2	1	2
2	2	2		2	2	3
2	1	1		2	2	2
2	1	1		2	2	4
1	1	1		2	2	2
2	1	1		2	2	4
2	1	1		2	2	2
2	2	1		1	1	2
2	2	2		2	2	3
2	1	2		2	2	4
2	1	1		1	1	2
2	1	2		2	2	4
1	1	1		1	1	2
2	1	1		2	1	2
1	1	1		2	2	2
2	2	1		2	2	4
1	1	1		1	1	2
2	2	2		2	2	2
2	2	2		1	1	2
2	1	2		2	2	3
2	2	1		2	2	3
2	2	1		2	1	3
2	1	1		1	1	2
2	1	1		1	1	2
2	2	1		2	2	2
2	1	2		1	1	2
2	2	2		1	1	2
2	1	1		2	2	4
2	1	1		2	2	2
2	2	2		2	2	3
2	1	2		2	2	3
1	1	1		1	1	2
1	1	1		2	2	2
2	1	2		2	2	3
2	2	2		2	2	3
2	2	1		1	1	1
2	1	2		2	2	3
2	1	2		2	2	2
2	2	2		1	1	2
2	2	2		2	2	2
2	2	2		2	2	3
2	1	2		2	1	2
2	1	1		1	1	1
2	2	2		2	2	2
2	2	2		2	2	4
2	1	2		2	1	3
2	2	1		2	2	3
2	2	2		1	1	2
1	1	1		1	1	2
2	2	1		2	2	3
2	2	1		1	1	2
2	2	1		2	2	2
2	2	1		2	2	3
2	2	2		2	2	3
2	1	2		2	2	2
2	2	1		2	2	2
2	2	1		2	1	2
2	2	2		2	2	3
2	1	1		2	1	3
2	1	2		2	2	3
2	2	2		2	2	3
2	2	2		2	2	2
2	2	2		2	2	4
2	2	2		1	1	2
2	1	1		2	2	4
2	1	2		2	2	2
2	2	2		1	1	2
2	1	1		2	2	2
2	2	2		2	2	2
2	1	2		1	1	2
2	1	2		2	2	2
2	2	2		1	1	2
2	2	2		1	1	1
2	2	2		2	2	2
2	2	1		1	1	2
2	2	1		2	2	4
2	2	2		2	2	2
2	1	1		2	2	2
2	2	2		1	1	2
2	2	1		2	2	4
2	1	1		1	1	2
2	1	1		2	2	3
2	2	2		2	2	2
2	2	2		2	2	3
2	2	2		2	1	2
1	1	1		2	2	3
2	1	1		2	2	3
2	2	2		2	2	2
1	1	1		2	2	2
2	1	2		2	2	2
2	1	1		1	1	2
2	1	1		2	2	2
2	2	2		1	1	2
2	2	1		2	2	2
2	2	2		1	1	2
2	2	2		1	1	2
2	2	1		2	2	3
2	1	1		2	2	3
2	2	2		2	2	2
2	2	2		2	2	2
2	1	1		2	2	4
1	1	1		2	2	3
1	1	1		2	2	2
2	1	1		1	1	2
1	1	1		2	2	2
2	2	2		2	2	2
2	2	2		1	1	2
2	2	1		2	2	3
1	1	1		2	2	2
1	1	1		2	2	3
2	1	2		2	2	3
2	2	2		2	2	3
2	2	1		2	2	2
2	2	1		2	1	3
2	1	2		2	2	2
2	2	1		2	2	3
2	2	2		1	1	1
2	2	2		2	1	3
2	2	2		2	2	4
2	2	2		2	2	4
2	2	2		2	2	2
2	1	2		2	2	3
2	1	1		2	2	2
2	1	1		2	2	2
2	1	2		2	2	4
2	2	1		2	2	2
2	1	1		2	2	3
2	2	1		2	2	4
2	1	2		2	2	2
1	1	1		2	2	2
2	2	2		2	1	4
2	1	2		2	2	3
1	1	1		1	1	2
2	2	2		2	1	4
2	2	2		2	2	2
2	2	2		2	2	3
2	1	2		1	1	1
2	2	2		2	2	2
2	2	1		2	2	3
2	1	1		1	1	2
2	1	1		2	2	3
2	2	2		1	1	2
2	2	2		2	1	2
2	2	2		1	1	1
1	1	1		2	1	3
2	2	1		2	2	4
2	1	1		1	1	2
2	1	1		2	2	3
2	2	2		2	1	2
2	1	2		1	1	2
2	1	2		2	2	2
2	2	2		1	1	2
2	2	2		2	2	4
2	2	2		2	2	2
2	1	1		1	1	2
2	2	1		2	2	2
2	2	1		2	2	2
2	1	2		2	2	3
2	2	1		1	1	1
2	2	2		2	2	3
2	1	1		1	1	2
2	2	1		2	2	2
2	2	1		1	1	1
2	2	2		1	1	2
2	2	2		2	2	3
2	2	1		2	2	2
2	1	1		2	2	4
2	2	1		2	2	4
1	1	1		2	2	2
2	2	2		1	1	1
2	2	1		2	2	3
2	2	2		1	1	2
2	2	1		2	2	3
2	2	1		1	1	2
2	1	2		1	1	2
1	1	1		2	1	3
2	2	1		2	2	3
1	1	1		2	1	2
2	2	2		2	2	3
2	1	2		2	2	2
2	1	1		2	2	2
2	1	1		2	2	3
2	2	1		2	2	4
2	2	1		2	2	3
1	1	1		2	2	4
2	2	1		2	2	4
1	1	1		1	1	2
2	2	2		2	2	3
2	1	1		1	1	2
2	1	2		2	2	2
2	2	2		2	1	4
2	2	2		1	1	2
1	1	1		2	1	2
2	2	2		2	2	2
2	2	1		2	1	3
2	2	2		1	1	1
2	2	1		2	2	4
2	2	2		1	1	1
2	2	1		2	2	2
2	1	1		2	2	4
2	2	2		2	2	2
2	2	1		2	2	2
1	1	1		2	1	4
2	2	1		1	1	2
2	2	1		2	2	3
1	1	1		1	1	2
2	2	1		1	1	1
2	1	1		2	2	2
2	2	1		1	1	2
1	1	1		2	2	4
2	1	1		1	1	2
2	1	1		2	1	2
2	2	1		2	2	2
1	1	1		2	2	3
1	1	1		2	2	3
1	1	1		2	1	2
1	1	1		2	2	2
2	2	2		2	2	3
1	1	1		1	1	2
2	2	2		2	1	4
2	1	1		1	1	2
2	1	2		1	1	2
2	2	2		2	2	2
2	1	1		2	2	3
2	1	1		1	1	2
1	1	1		2	2	3
1	1	1		1	1	2
1	1	1		2	2	4
2	2	1		1	1	2
2	2	2		2	2	2
2	2	1		2	2	3
2	2	2		1	1	1
1	1	1		1	1	2
2	1	1		1	1	2
1	1	1		1	1	1
2	2	2		1	1	1
1	1	1		1	1	2
2	1	1		1	1	1
1	1	1		2	1	3
1	1	1		2	1	2
2	1	1		2	2	4
2	2	1		2	1	2
2	1	2		1	1	2
2	2	1		2	2	4
2	2	2		2	2	3
2	2	2		1	1	2
2	1	2		2	2	3
2	2	2		1	1	2
1	1	1		1	1	2
1	1	1		2	1	3
2	1	2		1	1	2
2	2	1		2	1	3
1	1	1		2	2	2
2	1	1		1	1	2
2	1	2		1	1	2
2	2	2		1	1	1
2	2	2		1	1	1
1	1	1		2	2	3
2	2	2		2	2	3
2	1	2		1	1	1
2	2	2		2	2	3
1	1	1		2	2	3
2	2	1		1	1	1
2	1	2		2	2	3
2	2	2		2	1	2
1	1	1		2	2	3
2	1	1		1	1	2
2	2	2		2	2	3
1	1	1		1	1	2
2	2	1		1	1	2
2	1	2		2	2	3
2	1	1		2	2	2
2	1	1		2	1	3
2	2	1		2	2	4
2	1	2		1	1	1
2	2	2		2	2	2
1	1	1		1	1	1
2	2	2		2	1	2
2	2	2		2	2	3
1	1	1		2	1	2
2	2	2		1	1	2
2	2	2		2	2	3
2	2	1		2	2	2
2	1	1		2	1	2
2	2	1		1	1	2
2	2	2		2	2	2
2	2	2		2	2	4
2	1	2		2	2	2
2	1	1		2	2	2
2	1	1		2	1	2
2	1	1		2	2	3
2	1	1		2	2	3
2	2	1		1	1	2
2	1	1		2	2	2
2	2	1		1	1	2
2	1	1		2	2	4
2	2	2		2	2	3
2	2	1		2	2	3
2	1	1		2	1	3
2	2	2		1	1	2
2	1	1		1	1	2
2	2	1		1	1	2
2	2	2		2	2	3
2	1	1		1	1	2
2	1	2		2	2	4
2	1	2		2	1	2
1	1	1		2	2	4
2	2	1		2	2	2
2	1	1		2	2	4
1	1	1		1	1	1
2	2	1		2	2	3
2	2	1		2	2	3
2	2	1		2	2	2
2	2	2		1	1	2
2	2	2		2	1	2
2	2	2		2	2	2
2	2	1		2	2	3
2	2	1		1	1	2
2	1	2		1	1	2
1	1	1		2	1	2
2	2	1		2	2	4
2	1	1		2	2	2
2	1	1		1	1	2
2	2	1		1	1	2
1	1	1		1	1	2
1	1	1		1	1	2
2	1	1		2	2	3
2	2	1		2	1	3
2	2	2		2	2	4
2	2	1		2	2	2
2	2	2		2	2	3
2	1	1		2	1	2
2	2	2		2	2	2
2	2	1		2	2	3
2	2	2		2	2	3
2	1	1		2	2	2
2	2	1		1	1	2
2	2	1		1	1	2
2	2	1		2	2	2
2	2	1		2	2	2
2	1	1		1	1	2
2	1	1		2	1	2
2	2	1		2	2	3
2	1	2		2	2	3
2	1	1		2	2	3
1	1	1		2	2	2
2	2	2		2	2	2
1	1	1		2	2	3
2	2	2		2	2	4
2	2	2		1	1	2
2	2	2		2	1	2
2	2	1		2	2	3
1	1	1		2	2	4
2	2	2		2	2	2
2	1	1		2	2	2
1	1	1		2	2	2
2	1	1		2	2	2
2	2	2		2	2	2
2	2	2		1	1	1
1	1	1		2	2	3
2	1	2		2	2	3
2	2	1		1	1	2
2	1	1		2	2	2
2	1	1		2	2	3
2	1	1		1	1	2
1	1	1		2	2	2
2	2	2		2	2	3
1	1	1		2	2	3
2	1	2		2	1	2
2	2	2		2	2	3
2	2	2		2	2	2
2	1	1		2	2	3
2	1	2		2	2	4
2	2	2		2	2	4
2	2	2		2	1	3
1	1	1		2	2	4
2	2	2		2	2	3
2	1	2		2	1	2
2	2	2		2	2	2
1	1	1		2	2	3
1	1	1		1	1	2
1	1	1		2	2	3
2	2	2		1	1	2
2	2	2		1	1	2
2	2	2		2	2	2
2	2	1		2	1	2
2	2	2		2	2	2
2	2	1		2	2	4
2	2	2		2	2	3
2	2	2		2	1	2
2	2	2		1	1	2
2	2	2		1	1	2
2	2	2		2	2	2
1	1	1		1	1	2
2	2	2		1	1	2
2	2	1		1	1	2
2	2	2		2	2	2
2	2	1		1	1	1
2	2	2		1	1	2
2	2	2		2	2	3
1	1	1		2	1	2
2	1	2		2	2	4
2	2	2		1	1	1
2	2	2		1	1	2
2	1	1		1	1	2
2	2	1		2	2	2
2	2	2		1	1	2
2	2	2		2	2	3
2	1	1		2	2	2
2	1	1		1	1	2
2	2	2		2	2	2
1	1	1		2	2	3
2	1	2		1	1	2
2	2	2		2	2	3
1	1	1		2	2	3
2	2	1		2	1	2
2	2	2		1	1	2
2	2	1		2	2	2
2	2	2		1	1	2
1	1	1		1	1	2
1	1	1		2	2	2
1	1	1		2	2	2
1	1	1		2	2	3
2	2	2		1	1	2
2	1	1		2	2	4
2	2	2		2	2	4
2	2	2		2	2	2
2	2	1		2	1	2
1	1	1		1	1	2
2	1	1		2	2	3
2	1	1		1	1	2
2	1	1		1	1	1
1	1	1		2	2	2
2	2	1		2	1	3
2	1	1		2	2	2
2	2	2		2	1	3
2	1	1		1	1	2
1	1	1		2	1	3
2	2	2		2	2	2
1	1	1		2	2	4
2	2	1		2	2	2
2	1	1		1	1	2
2	2	2		1	1	2
2	1	2		2	2	3
1	1	1		2	2	3
1	1	1		2	2	2
2	2	2		2	2	3
2	2	2		2	2	3
2	1	2		1	1	2
2	1	2		2	2	2
2	1	2		2	1	2
2	2	2		2	2	2
2	1	1		2	2	3
2	1	1		2	2	2
2	1	2		2	2	3
2	1	2		1	1	2
1	1	1		1	1	2
2	1	1		1	1	2
2	2	2		2	2	3
2	1	1		2	2	4
2	2	2		2	1	2
2	2	2		1	1	1
2	2	2		2	2	4
2	1	2		2	2	4
1	1	1		2	2	3
2	1	2		2	2	3
2	1	2		2	2	2
2	2	2		2	2	3
2	2	2		2	2	3
2	2	2		2	2	4
2	2	1		1	1	1
2	2	2		2	2	2
2	2	2		1	1	2
2	2	2		2	2	3
1	1	1		2	2	4
2	2	1		2	2	2
2	2	2		2	1	2
2	2	2		2	2	2
2	2	2		2	2	3
1	1	1		1	1	2
2	2	1		1	1	1
2	1	2		2	2	2
1	1	1		2	1	2
2	2	2		2	2	3
2	1	2		2	2	3
2	1	1		1	1	2
2	2	1		1	1	1
1	1	1		2	2	3
2	2	1		2	1	2
2	2	1		2	2	4
2	2	2		1	1	2
2	2	2		2	1	3
2	2	2		2	2	3
2	2	1		2	2	3
2	2	2		2	2	3
1	1	1		1	1	2
2	2	2		1	1	2
2	1	1		2	2	2
1	1	1		2	2	4
2	2	2		2	2	3
2	2	2		2	2	3
2	2	2		2	2	3
2	1	2		1	1	2
2	1	1		2	2	2
2	2	2		1	1	1
2	2	2		2	1	3
2	2	2		2	2	2
2	2	1		2	1	3
2	2	2		1	1	2
2	2	2		1	1	1
2	2	2		2	1	2
1	1	1		1	1	2
2	2	2		1	1	2
2	2	1		1	1	2
2	1	2		2	2	2
2	2	2		2	2	3
2	2	2		1	1	2
2	2	2		2	2	3
1	1	1		2	1	3
2	2	2		1	1	2
2	1	1		2	2	2
1	1	1		2	2	2
1	1	1		2	2	4
2	2	2		2	2	4
1	1	1		1	1	1
2	1	1		2	2	3
2	2	2		2	2	2
2	2	2		2	2	4
2	2	2		1	1	1
2	1	2		2	2	2
2	1	1		1	1	2
2	1	1		1	1	2
2	2	1		2	2	2
2	1	2		1	1	2
1	1	1		1	1	2
2	1	1		1	1	2
1	1	1		2	2	2
2	1	1		2	2	3
2	1	1		2	2	3
2	1	1		1	1	2
2	1	1		2	2	3
2	2	2		1	1	2
2	2	2		1	1	2
2	1	1		2	2	3
2	2	2		2	2	2
1	1	1		2	2	3
2	2	2		2	2	4
2	2	2		2	2	4
2	2	2		2	2	2
2	2	2		2	2	2
1	1	1		2	2	2
1	1	1		2	2	4
1	1	1		2	2	4
2	1	1		1	1	2
2	2	1		2	2	3
2	1	1		2	2	3
1	1	1		2	2	2
1	1	1		2	2	2
1	1	1		2	2	2
1	1	1		2	2	4
2	2	2		2	2	3
2	1	1		2	2	2
2	1	1		2	2	3
2	2	1		2	2	2
2	2	2		2	2	4
1	1	1		1	1	2
2	1	1		1	1	2
1	1	1		1	1	2
2	2	2		1	1	1
2	1	1		1	1	2
2	1	1		2	2	4
2	1	1		1	1	2
2	2	2		2	2	2
2	2	2		2	2	3
2	1	1		2	2	2
2	2	2		2	2	4
1	1	1		2	2	4
2	1	1		2	2	2
2	1	2		2	2	2
2	2	2		2	2	4
2	2	2		2	1	2
2	1	1		2	1	2
1	1	1		1	1	1
2	2	2		1	1	2
2	1	1		2	2	2
2	1	1		2	2	3
2	2	1		2	2	4
2	1	2		2	2	3
2	2	2		2	2	2
2	2	1		2	2	3
2	1	1		2	1	2
1	1	1		2	2	2
2	2	2		2	2	2
2	2	2		2	2	4
2	2	2		2	2	2
2	1	1		2	2	4
2	2	2		2	1	2
2	2	2		1	1	2
2	2	1		1	1	2
2	2	2		2	2	2
2	1	2		2	2	4
1	1	1		2	2	3
2	1	2		2	2	2
2	2	2		2	2	3
2	1	1		2	1	3
2	2	2		1	1	1
2	2	2		1	1	2
1	1	1		2	1	2
2	2	2		2	2	4
2	2	2		2	2	2
2	2	1		2	2	3
2	1	1		2	2	2
1	1	1		2	2	3
2	2	2		2	2	4
1	1	1		2	1	2
2	2	2		2	1	4
1	1	1		2	2	4
2	1	2		2	2	3
1	1	1		2	1	3
2	2	2		1	1	2
2	2	2		2	1	4
2	1	2		2	2	3
2	2	2		2	2	4
2	2	2		2	2	2
2	2	2		2	2	2
2	2	2		1	1	2
2	2	2		2	2	3
2	2	2		2	2	3
2	2	2		1	1	2
2	2	2		1	1	2
2	2	2		1	1	2
2	2	2		1	1	2
2	1	2		1	1	1
2	2	2		2	2	4
2	2	2		2	2	2
2	2	2		1	1	2
2	1	1		2	2	3
2	1	2		2	2	2
2	1	1		2	2	3
1	1	1		1	1	2
2	2	2		2	2	3
2	1	2		2	2	2
2	1	1		2	1	2
2	2	2		1	1	1
2	2	2		2	2	3
2	2	2		2	1	2
2	2	1		1	1	2
2	2	2		2	2	3
2	2	2		2	1	4
2	2	2		2	2	2
2	1	1		2	2	3
2	2	2		2	2	3
2	2	2		2	2	4
2	1	1		2	2	3
2	1	2		2	2	3
2	2	2		1	1	2
1	1	1		1	1	2
2	2	2		2	2	2
2	2	2		2	2	3
2	2	1		1	1	2
1	1	1		2	1	2
1	1	1		2	2	2
1	1	1		2	1	2
2	2	2		1	1	1
1	1	1		2	2	3
1	1	1		1	1	2
2	1	1		2	2	2
2	2	2		2	2	4
2	1	1		2	2	3
2	2	2		2	2	2
1	1	1		2	2	2
1	1	1		2	2	2
2	2	2		2	1	3
2	1	1		2	1	3
2	2	1		2	2	2
2	1	1		2	2	2
2	2	2		2	1	2
2	2	2		1	1	2
2	2	2		2	1	2
2	1	1		2	2	2
2	1	1		1	1	2
2	1	1		2	2	2
2	2	2		1	1	2
2	1	1		2	2	2
2	1	1		2	2	2
2	2	1		2	2	4
1	1	1		2	2	2
2	2	1		2	1	3
2	2	1		2	1	2
2	1	1		2	2	4
2	2	2		2	2	2
1	1	1		2	1	2
2	2	2		2	1	3
2	1	2		2	2	2
2	2	2		2	2	3
2	2	2		2	2	3
2	1	1		1	1	2
2	2	2		2	2	4
2	2	2		2	2	2
2	2	2		2	2	3
2	2	1		2	2	3
2	2	2		2	2	2
2	1	1		2	2	2
1	1	1		1	1	1
2	2	1		2	2	3
2	2	2		2	1	2
1	1	1		1	1	2
2	2	2		2	2	3
2	2	2		1	1	1
2	1	1		2	2	2
2	2	2		2	1	3
2	2	1		2	2	2
2	2	1		2	2	4
1	1	1		2	2	3
2	2	2		1	1	2
2	1	1		2	2	4
2	1	2		2	2	2
2	2	2		2	2	3
2	1	2		2	1	3
1	1	1		2	2	3
2	2	1		1	1	2
2	1	1		1	1	2
2	1	2		1	1	2
2	2	1		2	2	4
2	1	1		2	1	2
1	1	1		2	1	4
2	2	2		2	2	3
2	1	1		2	2	3
2	2	2		1	1	1
2	2	2		2	2	4
2	2	2		2	2	3
2	1	1		2	2	3
2	1	2		2	2	2
1	1	1		1	1	2
2	2	2		1	1	2
2	2	2		2	2	2
2	1	2		2	2	2
1	1	1		2	2	3
1	1	1		1	1	2
2	1	1		2	2	3
2	2	2		2	2	3
2	2	2		2	2	3
2	2	2		2	2	4
2	2	2		2	2	2
2	2	2		2	2	3
2	1	1		2	2	2
2	1	2		2	2	4
2	2	2		2	2	3
2	2	2		1	1	2
2	2	2		2	2	3
2	1	1		2	2	4
2	1	1		2	2	3
2	2	1		1	1	2
2	2	1		2	2	2
1	1	1		2	2	4
2	1	2		1	1	2
2	2	2		2	2	3
1	1	1		1	1	2
2	2	2		1	1	2
2	2	2		1	1	2
2	2	2		1	1	2
2	2	2		2	2	2
2	2	2		2	2	4
2	2	1		2	2	3
2	2	1		2	2	2
2	2	2		2	2	2
2	2	2		2	2	4
2	2	2		2	2	3
2	2	2		2	2	4
1	1	1		1	1	2
2	1	1
2	2	1
2	2	2
2	1	1
2	2	2
2	2	2
2	2	2
2	2	2
2	2	2
2	1	2
2	1	2
2	1	1
2	2	2
1	1	1
2	2	2
2	1	1
2	1	1
2	2	2
2	1	1
2	1	1
2	1	1
2	1	2
2	2	2
2	2	2
2	2	2
2	1	2
2	2	2
2	1	1
2	2	2
2	2	2
1	1	1
2	2	2
2	2	2
2	2	2
2	2	2
2	1	2
2	2	2
2	2	2
2	2	2
2	1	1
2	2	2
2	2	2
2	1	2
2	2	2
2	2	2
2	2	2
2	2	2
1	1	1
2	1	1
2	2	2
2	1	1
2	1	2
1	1	1
2	1	2
2	2	2
2	2	2
2	2	2
2	1	1
1	1	1
2	2	2
1	1	1
2	1	1
2	2	2
1	1	1
2	2	2
2	1	2
2	2	1
2	1	1
2	1	1
2	2	2
2	2	2
1	1	1
2	1	2
2	2	2
2	2	2
2	2	2
2	2	2
2	2	2
2	1	1
2	2	2
2	2	2
1	1	1
2	1	1
2	1	2
1	1	1
2	1	1
2	2	2
2	2	1
2	1	1
2	1	2
2	1	2
2	2	1
2	2	2
1	1	1
1	1	1
2	2	1
2	1	1
2	1	1
2	1	2
2	1	1
2	2	2
2	1	1
1	1	1
2	1	1
2	2	2
1	1	1
1	1	1
1	1	1
2	1	2
2	1	2
1	1	1
2	1	2
1	1	1
2	2	1
2	2	2
1	1	1
1	1	1
1	1	1
2	1	1
1	1	1
2	1	1
2	1	2
2	1	1
2	1	1
2	2	1
2	1	1
1	1	1
2	1	2
1	1	1
1	1	1
2	1	1
1	1	1
2	1	2
2	2	2
2	1	2
2	2	2
1	1	1
2	2	1
2	1	1
2	2	2
2	2	2
2	2	2
2	2	2
2	2	2
2	2	1
1	1	1
2	2	2
2	2	2
2	1	1
2	2	2
2	1	1
2	2	2
2	2	2
2	2	2
2	1	1
2	2	2
2	2	2
2	1	1
2	2	2
2	2	1
2	2	2
2	1	1
2	2	1
2	2	2
2	2	2
2	2	2
2	2	2
2	2	2
1	1	1
1	1	1
2	1	2
2	2	2
2	1	1
2	1	1
2	1	1
2	2	2
2	1	2
2	1	1
2	1	1
2	2	2
1	1	1
2	2	2
1	1	1
2	1	2
2	1	2
2	2	2
2	2	2
2	2	1
2	2	2
2	2	2
2	1	2
2	2	2
2	1	2
2	2	2
2	2	1
2	1	2
2	2	1
2	1	1
2	2	1
2	1	1
2	1	1
1	1	1
2	2	2
2	1	2
2	2	1
2	2	2
1	1	1
2	1	1
2	2	2
2	2	2
2	2	2
2	1	1
1	1	1
2	1	2
2	1	2
2	1	2
2	1	2
1	1	1
2	2	2
2	1	1
2	1	2
2	1	2
1	1	1
1	1	1
1	1	1
2	2	2
1	1	1
1	1	1
2	1	1
2	1	2
1	1	1
1	1	1
2	1	1
2	1	1
2	1	1
2	2	1
1	1	1
1	1	1
2	2	2
1	1	1
2	2	2
1	1	1
2	2	1
1	1	1
2	1	1
2	1	2
2	1	1
2	2	2
2	1	2
2	2	1
2	2	2
2	1	1
1	1	1
2	2	2
1	1	1
2	1	1
2	1	1
2	2	1
2	2	2
2	1	1
2	2	2
2	2	2
2	2	2
2	2	2
2	2	2
1	1	1
1	1	1
2	2	2
2	2	2
2	2	1
2	2	2
2	1	1
1	1	1
2	2	2
2	2	2
2	2	2
2	1	1
2	2	2
2	2	2
2	2	2
1	1	1
2	2	2
2	2	1
2	2	2
1	1	1
1	1	1
2	1	1
2	2	2
2	1	1
2	2	2
2	2	2
2	2	2
2	1	2
1	1	1
2	2	2
2	1	1
2	1	1
2	2	1
1	1	1
1	1	1
2	2	2
2	1	1
2	2	2
2	2	2
1	1	1
1	1	1
2	2	2
2	2	2
2	2	1
2	2	2
2	2	2
1	1	1
2	2	1
2	1	2
1	1	1
2	2	2
1	1	1
2	1	2
1	1	1
2	2	1
2	1	1
2	1	2
1	1	1
1	1	1
1	1	1
1	1	1
2	2	1
2	2	1
2	1	1
2	1	1
2	1	1
1	1	1
2	1	1
1	1	1
1	1	1
2	2	1
2	2	2
1	1	1
2	2	1
2	2	2
2	1	2
2	1	2
1	1	1
2	2	1
2	1	1
2	1	1
1	1	1
2	1	2
2	1	2
2	2	1
2	2	2
1	1	1
1	1	1
2	2	1
2	2	2
2	2	2
2	2	1
2	1	1
2	2	2
1	1	1
1	1	1
1	1	1
2	1	1
1	1	1
2	1	1
2	2	2
2	2	2
2	2	2
2	1	1
2	1	2
1	1	1
1	1	1
2	2	2
2	1	1
2	1	2
2	2	2
2	2	2
2	1	1
2	2	2
2	2	1
2	2	2
2	2	2
2	2	2
2	1	1
2	2	2
2	2	2
2	1	2
2	2	2
2	2	2
2	2	2
2	2	2
1	1	1
2	2	2
2	2	1
2	2	2
1	1	1
2	2	2
2	2	2
2	2	1
2	1	2
1	1	1
1	1	1
2	2	2
2	2	2
2	1	2
2	2	2
2	2	2
2	2	2
2	1	1
2	2	2
2	1	1
2	1	2
2	2	2
2	2	1
1	1	1
2	1	1
2	2	2
2	2	2
2	2	1
2	2	1
2	1	1
1	1	1
2	2	2
2	1	2
1	1	1
2	2	2
1	1	1
2	2	1
2	2	1
2	2	2
2	1	1
1	1	1
2	2	2
1	1	1
2	1	2
2	2	2
2	2	2
2	2	2
1	1	1
2	2	2
2	1	2
2	1	2
1	1	1
2	1	2
2	2	2
2	1	2
2	2	2
1	1	1
1	1	1
2	1	2
2	2	1
2	2	2
2	1	1
2	2	2
1	1	1
2	1	1
2	1	1
2	1	2
2	2	1
2	1	1
1	1	1
2	1	1
2	2	1
1	1	1
1	1	1
2	1	1
1	1	1
2	1	1
2	2	2
2	1	1
1	1	1
1	1	1
2	1	2
2	2	2
2	1	2
2	2	2
1	1	1
2	2	1
2	2	1
1	1	1
1	1	1
2	1	1
2	1	1
1	1	1
1	1	1
2	1	2
1	1	1
1	1	1
1	1	1

## Sheet: Fig S11
ori2	VCA0029 CDS	VCA0849 CDS	VCA1003 CDS	12mer DAT	VCA1074-VCA1075	VC2373	VC1757	VC1643	VC1624	VC0643
9.11751	1.05716	1.83754	1.24144	2.18306	2.07072	0.92651	0.903648	1.2626	1.28381	1.94874
12.7509	1.00635	0.878762	0.891536	1.91617	1.47397	0.934431	0.961751	0.951726	1.00422	1.09344

## Sheet: Fig S13a
ΔcrtS; attTN7::crtS	ΔcrtS; attTN7::2xcrtS
0.951408	1.71666
0.971498	1.68712
0.934914	1.59689
0.946412	1.67712
	1.69169
	1.68858
	1.71666
	1.68637
